# Supplementary material for: Metabolic Profile of Senegalese Sole (Solea senegalensis) Muscle: Effect of Fish–Macroalgae IMTA-RAS Aquaculture
Source: Molecules. 2025 Jun 9;30(12):2518. doi: 10.3390/molecules30122518 (PMC12196385; doi:10.3390/molecules30122518)
Supplement: Supplementary file 1 [file molecules-30-02518-s001.zip]

Archive with 1 entries (1 files):
- molecules-3647526-supplementary.pdf
